# Supplementary material for: A conversational multi-agent AI system for automated plant phenotyping
Source: Nat Commun. 2026 Apr 3;17:6391. doi: 10.1038/s41467-026-71090-y (PMC13376813; doi:10.1038/s41467-026-71090-y)
Supplement: Supplementary file 4 — Source Data [file 41467_2026_71090_MOESM4_ESM.xlsx]

## Sheet: Supplementary Fig. 2
PLA
ecotype	days_after_sowing	mean	std
adh1	0.5	0.16785	0.0255458
adh1	1	0.20475	0.0296727
adh1	1.5	0.207	0.0229809
adh1	2	0.2421	0.0365434
adh1	2.5	0.2664	0.0406564
adh1	3	0.3186	0.0419249
adh1	3.5	0.352125	0.0496953
adh1	4	0.405	0.0481703
adh1	4.5	0.42795	0.0440571
adh1	5	0.480825	0.0600931
adh1	5.5	0.515025	0.0492258
adh1	6	0.582075	0.0541517
adh1	6.5	0.5553	0.0639401
adh1	7	0.7011	0.0798011
adh1	7.5	0.6903	0.106446
adh1	8	0.82935	0.103612
adh1	8.5	0.8379	0.129268
adh1	9	0.981225	0.136084
adh1	9.5	1.0611	0.11293
adh1	10	1.15673	0.166514
adh1	10.5	1.30343	0.134148
adh1	11	1.485	0.182962
adh1	11.5	1.58963	0.144629
adh1	12	1.83555	0.0510679
adh1	12.5	2.00745	0.112852
adh1	13	2.25202	0.139166
adh1	13.5	2.48647	0.192387
adh1	14	2.74207	0.251297
adh1	14.5	3.04942	0.351364
adh1	15	3.42135	0.343394
adh1	15.5	3.6441	0.181752
adh1	16	4.12312	0.39478
adh1	16.5	4.6044	0.4703
adh1	17	4.80352	0.566203
adh1	17.5	5.46007	0.587304
adh1	18	5.7843	0.673848
adh1	18.5	6.2748	0.999109
adh1	19	6.80715	0.864051
adh1	19.5	7.46617	0.899683
adh1	20	7.9335	0.97705
adh1	20.5	8.94892	0.999522
adh1	21	9.25245	1.18477
adh1	21.5	10.093	1.52238
adh1	22	10.6524	1.74991
adh1	22.5	11.2648	2.01147
adh1	23	11.6282	2.18838
adh1	23.5	11.9018	2.44677
adh1	24	12.2051	2.65545
adh1	24.5	12.7226	2.65458
adh1	25	12.9166	2.99274
adh1	25.5	13.4347	2.95763
adh1	26	13.8834	3.17241
col0	0.5	0.30996	0.0564875
col0	1	0.37098	0.0537308
col0	1.5	0.38592	0.057139
col0	2	0.40536	0.0580748
col0	2.5	0.4914	0.0715939
col0	3	0.55908	0.0773094
col0	3.5	0.69966	0.0885131
col0	4	0.7218	0.108238
col0	4.5	0.7983	0.145806
col0	5	0.86202	0.103466
col0	5.5	0.93546	0.151877
col0	6	1.03248	0.126778
col0	6.5	0.97596	0.178502
col0	7	1.14102	0.134488
col0	7.5	1.2546	0.179012
col0	8	1.35198	0.180646
col0	8.5	1.53936	0.313915
col0	9	1.74798	0.25376
col0	9.5	1.93896	0.379594
col0	10	2.16702	0.471894
col0	10.5	2.54196	0.415052
col0	11	2.7837	0.593578
col0	11.5	3.18798	0.437928
col0	12	3.45708	0.533231
col0	12.5	3.97854	0.583807
col0	13	4.248	0.764138
col0	13.5	4.96422	0.747459
col0	14	5.34996	1.20559
col0	14.5	5.99202	1.13944
col0	15	6.4998	1.18089
col0	15.5	7.1001	1.59379
col0	16	7.92738	1.69446
col0	16.5	8.78886	1.90367
col0	17	9.54234	1.93113
col0	17.5	10.7129	2.15383
col0	18	11.3459	1.61604
col0	18.5	12.0341	1.73295
col0	19	12.6259	1.63377
col0	19.5	13.838	1.89289
col0	20	14.8392	2.21687
col0	20.5	15.8636	2.60184
col0	21	16.4311	2.70178
col0	21.5	17.2962	3.26608
col0	22	18.0371	3.47141
col0	22.5	18.419	3.80212
col0	23	18.9063	3.74595
col0	23.5	19.3975	3.72247
col0	24	19.1417	3.72501
col0	24.5	19.6306	3.74671
col0	25	19.3955	4.07959
col0	25.5	19.6411	3.99504
col0	26	19.7032	4.68895
ctr	0.5	0.05742	0.0169859
ctr	1	0.05598	0.0122314
ctr	1.5	0.05508	0.0125259
ctr	2	0.06498	0.0217625
ctr	2.5	0.07668	0.0182835
ctr	3	0.08478	0.020209
ctr	3.5	0.08604	0.0200399
ctr	4	0.09486	0.0296768
ctr	4.5	0.10314	0.0211126
ctr	5	0.117	0.023495
ctr	5.5	0.12096	0.0393877
ctr	6	0.1341	0.0334275
ctr	6.5	0.13968	0.0215944
ctr	7	0.1458	0.0229191
ctr	7.5	0.1557	0.0287719
ctr	8	0.15624	0.0218757
ctr	8.5	0.17046	0.0292091
ctr	9	0.17892	0.0272493
ctr	9.5	0.17892	0.0266558
ctr	10	0.19476	0.0334493
ctr	10.5	0.19458	0.0382812
ctr	11	0.21348	0.0415582
ctr	11.5	0.22536	0.041836
ctr	12	0.2331	0.0238542
ctr	12.5	0.24948	0.0392012
ctr	13	0.27774	0.0563654
ctr	13.5	0.29124	0.0578757
ctr	14	0.2988	0.0559015
ctr	14.5	0.30582	0.0584979
ctr	15	0.33228	0.0602241
ctr	15.5	0.34884	0.0585055
ctr	16	0.36414	0.0674328
ctr	16.5	0.39708	0.0875326
ctr	17	0.42984	0.0635492
ctr	17.5	0.45612	0.105997
ctr	18	0.4536	0.128709
ctr	18.5	0.48114	0.0972741
ctr	19	0.5301	0.120977
ctr	19.5	0.56196	0.134421
ctr	20	0.61956	0.141054
ctr	20.5	0.62694	0.119775
ctr	21	0.66204	0.15721
ctr	21.5	0.68472	0.191562
ctr	22	0.72144	0.20513
ctr	22.5	0.77166	0.197498
ctr	23	0.88326	0.198055
ctr	23.5	0.8415	0.223395
ctr	24	0.98748	0.281521
ctr	24.5	0.93942	0.201885
ctr	25	1.12338	0.302002
ctr	25.5	1.03968	0.281861
ctr	26	1.16172	0.426798
ein2	0.5	0.44136	0.0942481
ein2	1	0.50652	0.106528
ein2	1.5	0.54774	0.11105
ein2	2	0.5967	0.139873
ein2	2.5	0.67626	0.139421
ein2	3	0.79218	0.167564
ein2	3.5	0.88146	0.163454
ein2	4	0.99684	0.209458
ein2	4.5	1.07784	0.242044
ein2	5	1.20348	0.259553
ein2	5.5	1.33164	0.313059
ein2	6	1.47402	0.350812
ein2	6.5	1.51614	0.382954
ein2	7	1.77462	0.477174
ein2	7.5	1.92402	0.566224
ein2	8	2.26548	0.593419
ein2	8.5	2.45736	0.68913
ein2	9	2.73078	0.681433
ein2	9.5	2.93436	0.795447
ein2	10	3.2769	0.880494
ein2	10.5	3.62862	0.910379
ein2	11	4.21722	0.994331
ein2	11.5	4.63014	1.12141
ein2	12	5.1516	1.1503
ein2	12.5	5.77278	1.48452
ein2	13	6.43248	1.52136
ein2	13.5	7.22358	1.80712
ein2	14	7.75872	1.95388
ein2	14.5	9.08604	2.29805
ein2	15	9.74196	2.42758
ein2	15.5	10.9345	2.77777
ein2	16	11.4979	2.8365
ein2	16.5	12.4573	3.06412
ein2	17	13.2665	3.36525
ein2	17.5	14.056	3.37315
ein2	18	15.1058	3.55281
ein2	18.5	15.9563	3.62422
ein2	19	16.549	3.83318
ein2	19.5	17.1398	3.98944
ein2	20	17.8214	4.30749
ein2	20.5	18.5189	4.74065
ein2	21	18.6167	4.89459
ein2	21.5	18.9743	4.96199
ein2	22	18.4255	5.37074
ein2	22.5	18.769	5.40869
ein2	23	18.0544	5.87731
ein2	23.5	18.1805	5.83224
ein2	24	17.9111	6.2201
ein2	24.5	20.1623	5.90181
ein2	25	20.0372	6.18901
ein2	25.5	20.2736	6.2558
ein2	26	19.5473	6.459
pgm	0.5	0.17334	0.0424462
pgm	1	0.21384	0.0435483
pgm	1.5	0.21078	0.0465632
pgm	2	0.25056	0.0336304
pgm	2.5	0.2439	0.0397837
pgm	3	0.3375	0.0593693
pgm	3.5	0.33102	0.0666043
pgm	4	0.37818	0.0407562
pgm	4.5	0.37332	0.0423067
pgm	5	0.44208	0.0608463
pgm	5.5	0.43074	0.0626118
pgm	6	0.51948	0.0785695
pgm	6.5	0.50598	0.0681045
pgm	7	0.55476	0.10938
pgm	7.5	0.54576	0.0933674
pgm	8	0.66384	0.102338
pgm	8.5	0.66618	0.0939076
pgm	9	0.75114	0.0846278
pgm	9.5	0.774	0.0956396
pgm	10	1.04004	0.121094
pgm	10.5	0.97722	0.106815
pgm	11	1.2636	0.176395
pgm	11.5	1.13922	0.120248
pgm	12	1.47564	0.139934
pgm	12.5	1.41966	0.119757
pgm	13	1.78758	0.204071
pgm	13.5	1.68354	0.145734
pgm	14	2.06154	0.215295
pgm	14.5	1.998	0.199371
pgm	15	2.4111	0.274112
pgm	15.5	2.41326	0.270303
pgm	16	2.87712	0.382828
pgm	16.5	2.80044	0.378125
pgm	17	3.45168	0.468298
pgm	17.5	3.30318	0.480545
pgm	18	3.91212	0.57893
pgm	18.5	3.9141	0.626465
pgm	19	4.54734	0.716021
pgm	19.5	4.40694	0.714934
pgm	20	5.37516	0.821529
pgm	20.5	5.10444	0.860481
pgm	21	5.79294	1.02981
pgm	21.5	5.66154	1.06495
pgm	22	6.5772	1.26531
pgm	22.5	6.28902	1.19504
pgm	23	7.34004	1.49339
pgm	23.5	7.00362	1.4438
pgm	24	8.14662	1.71879
pgm	24.5	7.88292	1.82082
pgm	25	8.7804	2.05996
pgm	25.5	8.5257	2.12123
pgm	26	9.5031	2.47927

## Sheet: Supplementary Fig. 3
Leaf Count
ecotype	days_after_sowing	mean	std
adh1	0.5	4.25	0.5
adh1	1	4.25	0.5
adh1	1.5	4.75	0.5
adh1	2	4.5	0.57735
adh1	2.5	5	0
adh1	3	5.25	0.5
adh1	3.5	5.25	0.5
adh1	4	5.5	1
adh1	4.5	5.5	0.57735
adh1	5	6.5	1
adh1	5.5	6	1.1547
adh1	6	6.25	0.957427
adh1	6.5	6.5	0.57735
adh1	7	7	0.816497
adh1	7.5	6.75	1.70783
adh1	8	5.75	0.957427
adh1	8.5	7	1.63299
adh1	9	7	1.41421
adh1	9.5	7.5	1.29099
adh1	10	7.25	1.25831
adh1	10.5	8.25	1.70783
adh1	11	8.5	1
adh1	11.5	7.75	0.957427
adh1	12	8.75	0.957427
adh1	12.5	9.25	0.957427
adh1	13	9	0.816497
adh1	13.5	9.5	1.29099
adh1	14	9.5	1
adh1	14.5	9.75	1.5
adh1	15	9.75	0.5
adh1	15.5	10	0.816497
adh1	16	10.5	1
adh1	16.5	10.75	0.5
adh1	17	11.5	1.29099
adh1	17.5	11.75	0.5
adh1	18	11.75	0.5
adh1	18.5	11.5	0.57735
adh1	19	12.5	1
adh1	19.5	12.75	0.5
adh1	20	12.25	0.5
adh1	20.5	12.5	0.57735
adh1	21	12.75	1.70783
adh1	21.5	14.25	0.957427
adh1	22	14	0.816497
adh1	22.5	14.75	1.25831
adh1	23	14.5	1
adh1	23.5	14.75	1.89297
adh1	24	14.75	0.957427
adh1	24.5	15	0.816497
adh1	25	15	1.41421
adh1	25.5	14.25	1.25831
adh1	26	15.25	1.5
col0	0.5	4.6	0.547723
col0	1	5	0.707107
col0	1.5	4.8	0.447214
col0	2	5	0
col0	2.5	5.2	0.447214
col0	3	5.2	0.447214
col0	3.5	6.4	0.894427
col0	4	5.8	0.83666
col0	4.5	6.6	1.34164
col0	5	6.4	0.547723
col0	5.5	6.4	0.547723
col0	6	5.6	0.894427
col0	6.5	6.6	1.14018
col0	7	6.8	0.83666
col0	7.5	7.2	1.09545
col0	8	7.2	0.83666
col0	8.5	8	1.22474
col0	9	8	0.707107
col0	9.5	8.6	0.547723
col0	10	8.6	1.14018
col0	10.5	9.4	0.894427
col0	11	9.2	0.83666
col0	11.5	9.4	0.547723
col0	12	9.8	1.30384
col0	12.5	9.8	1.64317
col0	13	9.8	1.09545
col0	13.5	10.4	1.51658
col0	14	10.6	1.67332
col0	14.5	10.6	0.894427
col0	15	11.4	0.894427
col0	15.5	12	1.22474
col0	16	12	1.58114
col0	16.5	12.2	1.48324
col0	17	12.6	1.34164
col0	17.5	13.2	0.83666
col0	18	13.4	0.894427
col0	18.5	13.8	1.48324
col0	19	14.6	1.51658
col0	19.5	14.8	0.83666
col0	20	14.8	1.64317
col0	20.5	15.6	1.14018
col0	21	15.8	1.64317
col0	21.5	16.8	2.16795
col0	22	16.6	2.19089
col0	22.5	16.8	1.09545
col0	23	17.2	2.68328
col0	23.5	17	0.707107
col0	24	17.4	0.894427
col0	24.5	17.6	0.894427
col0	25	17.6	1.51658
col0	25.5	18.4	1.51658
col0	26	18.4	1.14018
ctr	0.5	1.8	0.83666
ctr	1	1.8	0.447214
ctr	1.5	2	0.707107
ctr	2	1.8	0.447214
ctr	2.5	2.2	1.09545
ctr	3	2.8	0.83666
ctr	3.5	3.2	0.83666
ctr	4	3.2	0.83666
ctr	4.5	3.8	1.30384
ctr	5	3.6	0.894427
ctr	5.5	3.4	1.34164
ctr	6	4	0.707107
ctr	6.5	4.2	0.447214
ctr	7	4.4	0.547723
ctr	7.5	4.4	0.547723
ctr	8	5	0.707107
ctr	8.5	4.8	0.83666
ctr	9	4.6	0.547723
ctr	9.5	5	0.707107
ctr	10	4.8	0.447214
ctr	10.5	5.6	1.14018
ctr	11	6.2	0.447214
ctr	11.5	6	0.707107
ctr	12	5.8	0.83666
ctr	12.5	6.4	0.894427
ctr	13	6.4	1.14018
ctr	13.5	6.2	0.83666
ctr	14	7.2	0.83666
ctr	14.5	7.6	1.51658
ctr	15	7.6	1.14018
ctr	15.5	7.6	0.547723
ctr	16	7.6	1.14018
ctr	16.5	8	0.707107
ctr	17	8.2	0.83666
ctr	17.5	9.2	1.09545
ctr	18	8	1.22474
ctr	18.5	8.4	1.14018
ctr	19	8.4	1.14018
ctr	19.5	9.4	0.547723
ctr	20	10.2	1.30384
ctr	20.5	10.4	0.894427
ctr	21	10	1.58114
ctr	21.5	10	1.58114
ctr	22	9.8	1.64317
ctr	22.5	10.8	1.30384
ctr	23	11	1
ctr	23.5	11.6	1.14018
ctr	24	12.4	0.547723
ctr	24.5	12	0.707107
ctr	25	12.4	1.14018
ctr	25.5	12.4	1.51658
ctr	26	12	0
ein2	0.5	5	0
ein2	1	4.8	0.447214
ein2	1.5	5	0
ein2	2	5	0
ein2	2.5	5.6	0.547723
ein2	3	6	0
ein2	3.5	6.8	0.447214
ein2	4	6.8	0.83666
ein2	4.5	6.6	0.547723
ein2	5	6.6	0.894427
ein2	5.5	7.6	0.894427
ein2	6	7	0.707107
ein2	6.5	8	0
ein2	7	7.4	0.547723
ein2	7.5	8.2	0.447214
ein2	8	8.2	1.30384
ein2	8.5	8.8	1.30384
ein2	9	8.8	1.09545
ein2	9.5	8.8	1.30384
ein2	10	9.6	0.547723
ein2	10.5	9.6	1.14018
ein2	11	9.4	0.894427
ein2	11.5	10	0.707107
ein2	12	9.4	1.14018
ein2	12.5	10.2	1.30384
ein2	13	10.8	0.83666
ein2	13.5	11.8	1.30384
ein2	14	11.6	0.547723
ein2	14.5	12.2	0.83666
ein2	15	13.8	0.447214
ein2	15.5	13.2	0.83666
ein2	16	13.4	1.51658
ein2	16.5	13.4	1.34164
ein2	17	14.4	0.894427
ein2	17.5	14.6	1.14018
ein2	18	15.4	0.547723
ein2	18.5	15	1
ein2	19	15.4	0.547723
ein2	19.5	15.8	0.447214
ein2	20	15.4	0.894427
ein2	20.5	16.2	1.09545
ein2	21	15.8	1.64317
ein2	21.5	16.4	1.67332
ein2	22	16	1.58114
ein2	22.5	16.4	1.14018
ein2	23	16.4	1.14018
ein2	23.5	16.6	0.894427
ein2	24	16.8	1.30384
ein2	24.5	17.8	0.83666
ein2	25	18	1.41421
ein2	25.5	18.2	1.64317
ein2	26	18	0.707107
pgm	0.5	4	1
pgm	1	4.2	0.447214
pgm	1.5	4.6	0.547723
pgm	2	4.4	0.547723
pgm	2.5	4.4	0.547723
pgm	3	5	0.707107
pgm	3.5	5.2	0.447214
pgm	4	5	0
pgm	4.5	5.2	0.447214
pgm	5	5.4	0.547723
pgm	5.5	5.6	0.547723
pgm	6	6	0.707107
pgm	6.5	5.6	0.547723
pgm	7	5.8	0.447214
pgm	7.5	5.8	0.447214
pgm	8	6.2	1.09545
pgm	8.5	6.6	0.547723
pgm	9	6.6	0.547723
pgm	9.5	6.8	0.83666
pgm	10	6.8	0.447214
pgm	10.5	6.6	0.894427
pgm	11	8	0.707107
pgm	11.5	7.2	0.83666
pgm	12	8	0.707107
pgm	12.5	7.8	0.83666
pgm	13	8.8	0.83666
pgm	13.5	8.6	0.547723
pgm	14	9.6	0.547723
pgm	14.5	9.2	0.447214
pgm	15	9.8	0.83666
pgm	15.5	9.6	0.894427
pgm	16	9.8	0.83666
pgm	16.5	9.6	0.547723
pgm	17	10	1
pgm	17.5	10.6	0.547723
pgm	18	10.4	1.34164
pgm	18.5	10.2	1.48324
pgm	19	10.8	1.30384
pgm	19.5	11.4	1.14018
pgm	20	12.2	1.30384
pgm	20.5	11.6	1.14018
pgm	21	11.8	1.09545
pgm	21.5	12	0.707107
pgm	22	12.8	1.09545
pgm	22.5	12.6	1.34164
pgm	23	12.4	1.51658
pgm	23.5	13	1.58114
pgm	24	14	1.41421
pgm	24.5	13.6	1.81659
pgm	25	14	0.707107
pgm	25.5	13.8	1.09545
pgm	26	14.2	0.447214

## Sheet: Supplementary Fig. 4
Plant Diameter
ecotype	days_after_sowing	mean	std
adh1	0.5	0.711678	0.0297611
adh1	1	0.776573	0.0284918
adh1	1.5	0.761325	0.0240746
adh1	2	0.815571	0.0229226
adh1	2.5	0.834145	0.0562996
adh1	3	0.92156	0.0764027
adh1	3.5	1.00154	0.157667
adh1	4	1.14322	0.154251
adh1	4.5	1.2273	0.155381
adh1	5	1.25637	0.161137
adh1	5.5	1.3008	0.130335
adh1	6	1.41162	0.125738
adh1	6.5	1.29994	0.122023
adh1	7	1.6387	0.129872
adh1	7.5	1.47416	0.13914
adh1	8	1.7905	0.127981
adh1	8.5	1.67537	0.14083
adh1	9	1.93608	0.148347
adh1	9.5	1.9061	0.146369
adh1	10	2.0694	0.125011
adh1	10.5	2.02471	0.174334
adh1	11	2.21027	0.170181
adh1	11.5	2.16306	0.175164
adh1	12	2.52281	0.181626
adh1	12.5	2.48413	0.132673
adh1	13	2.82207	0.208674
adh1	13.5	2.93049	0.215646
adh1	14	3.26172	0.116581
adh1	14.5	3.35613	0.135967
adh1	15	3.5179	0.163681
adh1	15.5	3.65032	0.17113
adh1	16	4.06308	0.335155
adh1	16.5	4.21206	0.406582
adh1	17	4.51144	0.462736
adh1	17.5	4.76928	0.400069
adh1	18	4.99067	0.425759
adh1	18.5	5.11266	0.458694
adh1	19	5.26082	0.384792
adh1	19.5	5.28517	0.368775
adh1	20	5.42448	0.393855
adh1	20.5	5.574	0.449739
adh1	21	5.63661	0.429069
adh1	21.5	5.69073	0.450767
adh1	22	5.72314	0.46509
adh1	22.5	5.77058	0.479548
adh1	23	5.83619	0.499348
adh1	23.5	5.85078	0.513648
adh1	24	6.08764	0.808052
adh1	24.5	5.88597	0.545134
adh1	25	5.94114	0.563305
adh1	25.5	5.96282	0.600142
adh1	26	5.98281	0.614408
col0	0.5	0.860172	0.0918105
col0	1	0.992981	0.0962389
col0	1.5	1.08341	0.116239
col0	2	1.02829	0.12335
col0	2.5	1.33628	0.118804
col0	3	1.36386	0.174931
col0	3.5	1.8378	0.252849
col0	4	1.75416	0.197347
col0	4.5	2.01153	0.22592
col0	5	2.03327	0.15385
col0	5.5	2.10486	0.235486
col0	6	2.26671	0.206046
col0	6.5	2.17816	0.23825
col0	7	2.24637	0.230334
col0	7.5	2.29719	0.186134
col0	8	2.48619	0.339188
col0	8.5	2.47243	0.369085
col0	9	2.63112	0.362159
col0	9.5	2.65201	0.304395
col0	10	2.81772	0.259983
col0	10.5	3.11871	0.346805
col0	11	3.4082	0.325372
col0	11.5	3.67104	0.440763
col0	12	3.65856	0.502998
col0	12.5	4.16465	0.492668
col0	13	4.28877	0.410428
col0	13.5	4.74013	0.39171
col0	14	4.98024	0.267372
col0	14.5	5.28689	0.281689
col0	15	5.40178	0.258023
col0	15.5	5.64456	0.435512
col0	16	6.01601	0.422266
col0	16.5	6.69104	0.576673
col0	17	7.13135	0.768367
col0	17.5	7.57704	0.781475
col0	18	7.81883	0.807206
col0	18.5	7.92358	0.828708
col0	19	8.20404	0.721668
col0	19.5	8.28171	0.600635
col0	20	8.46998	0.528727
col0	20.5	8.53751	0.481547
col0	21	8.68324	0.485621
col0	21.5	8.74702	0.522178
col0	22	8.78859	0.513699
col0	22.5	8.7897	0.514162
col0	23	8.8106	0.52717
col0	23.5	8.74953	0.454691
col0	24	8.76148	0.516162
col0	24.5	8.76924	0.495942
col0	25	8.74366	0.51785
col0	25.5	8.76967	0.505425
col0	26	8.75061	0.526203
ctr	0.5	0.361387	0.0771327
ctr	1	0.407369	0.0862419
ctr	1.5	0.397984	0.0887999
ctr	2	0.459861	0.0996732
ctr	2.5	0.475884	0.0993375
ctr	3	0.521512	0.0750423
ctr	3.5	0.538274	0.0866127
ctr	4	0.538448	0.0940312
ctr	4.5	0.562134	0.0930404
ctr	5	0.568726	0.0808576
ctr	5.5	0.541203	0.126191
ctr	6	0.58902	0.0828775
ctr	6.5	0.599478	0.0726789
ctr	7	0.616833	0.0639968
ctr	7.5	0.628686	0.0837738
ctr	8	0.647944	0.082979
ctr	8.5	0.671628	0.0874312
ctr	9	0.692356	0.0792362
ctr	9.5	0.716262	0.0805395
ctr	10	0.740319	0.0901906
ctr	10.5	0.752761	0.0807094
ctr	11	0.778217	0.0813803
ctr	11.5	0.804518	0.0823872
ctr	12	0.80481	0.075838
ctr	12.5	0.8351	0.0843267
ctr	13	0.855103	0.0832059
ctr	13.5	0.882932	0.084933
ctr	14	0.892625	0.084119
ctr	14.5	0.912245	0.0908939
ctr	15	0.947616	0.0963276
ctr	15.5	0.975759	0.112775
ctr	16	1.00237	0.113346
ctr	16.5	1.05371	0.142054
ctr	17	1.30598	0.285598
ctr	17.5	1.19273	0.119664
ctr	18	1.16653	0.192733
ctr	18.5	1.21061	0.153664
ctr	19	1.30428	0.122929
ctr	19.5	1.30929	0.149611
ctr	20	1.43517	0.142453
ctr	20.5	1.40446	0.0979509
ctr	21	1.41846	0.143868
ctr	21.5	1.45163	0.148629
ctr	22	1.48895	0.145823
ctr	22.5	1.52607	0.130471
ctr	23	1.67605	0.154117
ctr	23.5	1.65166	0.116727
ctr	24	1.91044	0.471607
ctr	24.5	1.69322	0.200301
ctr	25	1.91062	0.430463
ctr	25.5	1.88662	0.415142
ctr	26	1.93401	0.473377
ein2	0.5	1.13239	0.118214
ein2	1	1.21348	0.11738
ein2	1.5	1.21541	0.127437
ein2	2	1.30737	0.169265
ein2	2.5	1.4484	0.178876
ein2	3	1.64242	0.199975
ein2	3.5	2.80005	2.21747
ein2	4	1.96708	0.255117
ein2	4.5	2.05326	0.263058
ein2	5	2.21777	0.304419
ein2	5.5	2.2716	0.295207
ein2	6	2.43022	0.328337
ein2	6.5	2.37711	0.322251
ein2	7	2.61262	0.401354
ein2	7.5	2.62945	0.383532
ein2	8	2.89123	0.32862
ein2	8.5	2.85896	0.333721
ein2	9	2.99509	0.288018
ein2	9.5	2.97189	0.31231
ein2	10	3.08979	0.189226
ein2	10.5	3.32113	0.317048
ein2	11	3.46242	0.343432
ein2	11.5	3.71166	0.40513
ein2	12	3.88386	0.437559
ein2	12.5	4.12478	0.499442
ein2	13	4.38328	0.497356
ein2	13.5	4.79752	0.488709
ein2	14	4.87497	0.534481
ein2	14.5	5.49641	0.419383
ein2	15	5.6762	0.365996
ein2	15.5	6.10969	0.285685
ein2	16	6.26428	0.276603
ein2	16.5	6.46014	0.264564
ein2	17	6.68094	0.228316
ein2	17.5	6.84585	0.184564
ein2	18	7.04303	0.238142
ein2	18.5	7.15436	0.264632
ein2	19	7.24553	0.303349
ein2	19.5	7.30081	0.325851
ein2	20	7.43734	0.376817
ein2	20.5	7.49187	0.38239
ein2	21	7.55085	0.365976
ein2	21.5	7.56533	0.395833
ein2	22	7.41409	0.595873
ein2	22.5	7.47352	0.493037
ein2	23	7.36002	0.665122
ein2	23.5	7.36085	0.669503
ein2	24	7.32819	0.700498
ein2	24.5	7.52234	0.564393
ein2	25	7.49877	0.61436
ein2	25.5	7.49498	0.607335
ein2	26	7.44262	0.631455
pgm	0.5	0.782302	0.0835443
pgm	1	0.859413	0.0921211
pgm	1.5	0.848795	0.0786399
pgm	2	0.920666	0.0848159
pgm	2.5	0.885874	0.0809852
pgm	3	1.03324	0.118071
pgm	3.5	1.01107	0.115021
pgm	4	1.06009	0.0556101
pgm	4.5	1.04475	0.076712
pgm	5	1.18683	0.120645
pgm	5.5	1.12169	0.0720374
pgm	6	1.3702	0.165515
pgm	6.5	1.24168	0.103576
pgm	7	1.44801	0.158423
pgm	7.5	1.37008	0.145051
pgm	8	1.60992	0.1491
pgm	8.5	1.53586	0.133441
pgm	9	1.73296	0.193139
pgm	9.5	1.62628	0.177346
pgm	10	2.10792	0.231868
pgm	10.5	1.91282	0.167583
pgm	11	2.20743	0.230498
pgm	11.5	2.00263	0.100962
pgm	12	2.24911	0.122035
pgm	12.5	2.11904	0.123532
pgm	13	2.45187	0.267469
pgm	13.5	2.29786	0.217754
pgm	14	2.61402	0.279599
pgm	14.5	2.57623	0.203988
pgm	15	2.82766	0.301711
pgm	15.5	2.85855	0.208807
pgm	16	3.37355	0.353672
pgm	16.5	3.21181	0.381718
pgm	17	4.08433	0.486232
pgm	17.5	3.8639	0.566259
pgm	18	4.20208	0.494927
pgm	18.5	4.10168	0.498993
pgm	19	4.36616	0.455542
pgm	19.5	4.13246	0.397796
pgm	20	4.6697	0.530149
pgm	20.5	4.42584	0.559358
pgm	21	4.7546	0.587469
pgm	21.5	4.66888	0.556549
pgm	22	4.98315	0.740758
pgm	22.5	4.8011	0.601178
pgm	23	5.2918	0.692429
pgm	23.5	5.12464	0.681214
pgm	24	5.51755	0.726271
pgm	24.5	5.38849	0.795996
pgm	25	5.65135	0.859976
pgm	25.5	5.5775	0.870251
pgm	26	5.76506	0.855921

## Sheet: Supplementary Fig. 5
Plant Perimeter
ecotype	days_after_sowing	mean	std
adh1	0.5	2.19	0.194422
adh1	1	2.4975	0.327147
adh1	1.5	2.7075	0.329886
adh1	2	3.1125	0.390672
adh1	2.5	3.2625	0.361974
adh1	3	3.6675	0.300375
adh1	3.5	4.05	0.400999
adh1	4	4.5825	0.552291
adh1	4.5	4.545	0.43852
adh1	5	5.1225	0.575695
adh1	5.5	5.1675	0.729263
adh1	6	5.8575	0.822451
adh1	6.5	5.5575	0.387589
adh1	7	6.585	0.82359
adh1	7.5	6.33	1.02908
adh1	8	7.1025	1.15578
adh1	8.5	7.2075	1.28648
adh1	9	8.115	1.17792
adh1	9.5	8.7075	1.15578
adh1	10	9.0075	1.26389
adh1	10.5	9.9	1.35344
adh1	11	11.1075	1.0402
adh1	11.5	11.0625	0.418838
adh1	12	12.6	1.047
adh1	12.5	13.185	0.873098
adh1	13	14.3175	1.13085
adh1	13.5	16.38	1.93448
adh1	14	17.1075	1.88139
adh1	14.5	18.345	2.15144
adh1	15	20.52	2.59588
adh1	15.5	21.72	2.86674
adh1	16	23.2875	2.80061
adh1	16.5	24.4575	2.84419
adh1	17	25.35	2.79532
adh1	17.5	28.245	2.97363
adh1	18	27.9225	3.284
adh1	18.5	30.66	2.82648
adh1	19	32.0775	3.00922
adh1	19.5	35.1675	1.70506
adh1	20	35.3625	2.56757
adh1	20.5	38.805	3.23393
adh1	21	40.2375	1.77015
adh1	21.5	42.825	3.16036
adh1	22	44.34	3.95598
adh1	22.5	46.125	4.64438
adh1	23	46.95	6.63911
adh1	23.5	47.3325	6.43742
adh1	24	48.1575	5.95878
adh1	24.5	49.155	5.91594
adh1	25	49.815	6.35894
adh1	25.5	49.965	6.50613
adh1	26	51.3	6.7246
col0	0.5	3.63	0.525214
col0	1	4.116	0.389076
col0	1.5	4.284	0.330273
col0	2	4.248	0.449299
col0	2.5	5.124	0.371322
col0	3	5.592	0.579241
col0	3.5	6.876	0.656376
col0	4	6.582	0.694745
col0	4.5	7.452	1.04368
col0	5	7.536	0.699843
col0	5.5	8.118	0.770305
col0	6	8.532	1.20722
col0	6.5	8.814	0.966401
col0	7	9.702	0.910341
col0	7.5	10.35	0.904738
col0	8	10.698	1.18407
col0	8.5	12.198	1.82268
col0	9	12.822	1.22443
col0	9.5	14.292	1.81005
col0	10	15.126	1.92134
col0	10.5	17.4	1.77267
col0	11	17.706	2.365
col0	11.5	21.09	1.27226
col0	12	21.06	2.21198
col0	12.5	23.88	2.26177
col0	13	23.544	4.36819
col0	13.5	28.296	4.53727
col0	14	30.144	5.01724
col0	14.5	33.45	4.45947
col0	15	34.23	4.9565
col0	15.5	37.338	6.2165
col0	16	40.074	5.91359
col0	16.5	42.708	6.09545
col0	17	45.42	8.91374
col0	17.5	49.29	8.58862
col0	18	51.198	6.79941
col0	18.5	54.072	6.25986
col0	19	54.66	6.27689
col0	19.5	60.312	5.702
col0	20	62.286	6.01253
col0	20.5	67.656	6.8302
col0	21	69.372	7.77141
col0	21.5	74.082	9.74147
col0	22	75.192	9.35054
col0	22.5	77.376	8.2236
col0	23	77.664	9.01777
col0	23.5	77.514	7.15119
col0	24	78.582	8.07013
col0	24.5	79.518	7.99005
col0	25	79.8	8.51355
col0	25.5	80.226	8.16164
col0	26	80.238	10.3207
ctr	0.5	1.014	0.309887
ctr	1	0.942	0.169174
ctr	1.5	0.978	0.221066
ctr	2	1.05	0.231409
ctr	2.5	1.176	0.315642
ctr	3	1.35	0.242796
ctr	3.5	1.602	0.342447
ctr	4	1.572	0.31364
ctr	4.5	1.842	0.456257
ctr	5	1.962	0.389191
ctr	5.5	1.998	0.658157
ctr	6	2.202	0.442233
ctr	6.5	2.244	0.298798
ctr	7	2.4	0.337417
ctr	7.5	2.448	0.295161
ctr	8	2.592	0.255088
ctr	8.5	2.628	0.330409
ctr	9	2.628	0.362864
ctr	9.5	2.742	0.345717
ctr	10	2.772	0.402828
ctr	10.5	3.066	0.57994
ctr	11	3.384	0.337016
ctr	11.5	3.42	0.521776
ctr	12	3.426	0.428696
ctr	12.5	3.678	0.483084
ctr	13	3.966	0.641818
ctr	13.5	4.002	0.594197
ctr	14	4.29	0.576671
ctr	14.5	4.446	0.981876
ctr	15	4.746	0.985764
ctr	15.5	4.788	0.789918
ctr	16	5.112	0.783052
ctr	16.5	5.55	0.785748
ctr	17	6.042	0.832088
ctr	17.5	6.162	0.80123
ctr	18	5.97	1.33475
ctr	18.5	6.492	1.37274
ctr	19	7.044	1.37271
ctr	19.5	7.53	1.43421
ctr	20	8.478	1.59799
ctr	20.5	8.766	1.45823
ctr	21	8.742	1.5864
ctr	21.5	8.952	1.69435
ctr	22	9.384	2.30292
ctr	22.5	10.194	2.14719
ctr	23	10.98	2.05779
ctr	23.5	11.076	2.20632
ctr	24	12.156	2.09124
ctr	24.5	11.886	1.84169
ctr	25	13.602	2.68492
ctr	25.5	12.612	2.41221
ctr	26	13.47	2.96302
ein2	0.5	4.47	0.632139
ein2	1	4.938	0.704393
ein2	1.5	5.154	0.56261
ein2	2	5.52	0.834086
ein2	2.5	6.06	0.809166
ein2	3	6.744	0.924029
ein2	3.5	7.47	0.953887
ein2	4	8.286	1.32772
ein2	4.5	8.778	1.49573
ein2	5	9.582	1.62064
ein2	5.5	10.308	1.83854
ein2	6	10.956	1.775
ein2	6.5	11.418	2.16713
ein2	7	12.336	2.17168
ein2	7.5	13.14	2.90319
ein2	8	14.802	3.12624
ein2	8.5	15.51	2.81001
ein2	9	16.644	2.53108
ein2	9.5	17.394	2.94699
ein2	10	18.486	2.8334
ein2	10.5	20.214	2.89103
ein2	11	21.87	3.18318
ein2	11.5	24.03	3.63291
ein2	12	24.624	3.00999
ein2	12.5	26.886	3.93557
ein2	13	29.22	3.95278
ein2	13.5	33.114	5.16028
ein2	14	33.63	4.55111
ein2	14.5	38.838	5.81434
ein2	15	40.092	6.14244
ein2	15.5	43.902	6.68679
ein2	16	45.222	7.18478
ein2	16.5	46.854	6.37154
ein2	17	49.098	6.28407
ein2	17.5	51.684	5.63455
ein2	18	53.844	4.99756
ein2	18.5	55.746	3.95604
ein2	19	57.852	5.81054
ein2	19.5	58.716	4.69782
ein2	20	58.986	6.49849
ein2	20.5	61.242	7.62321
ein2	21	62.01	9.19599
ein2	21.5	62.568	8.78807
ein2	22	61.644	9.12068
ein2	22.5	62.592	8.96768
ein2	23	62.304	8.77143
ein2	23.5	62.004	8.94152
ein2	24	62.49	9.7434
ein2	24.5	65.628	7.40476
ein2	25	65.592	7.59556
ein2	25.5	65.418	8.07885
ein2	26	64.398	8.28366
pgm	0.5	2.406	0.534303
pgm	1	2.856	0.427645
pgm	1.5	2.85	0.473867
pgm	2	3.162	0.30045
pgm	2.5	3.138	0.460185
pgm	3	3.966	0.458617
pgm	3.5	3.996	0.590703
pgm	4	4.434	0.316354
pgm	4.5	4.32	0.38594
pgm	5	4.962	0.45428
pgm	5.5	4.86	0.383014
pgm	6	5.622	0.549336
pgm	6.5	5.37	0.450999
pgm	7	5.73	0.681799
pgm	7.5	5.694	0.756095
pgm	8	6.576	0.767027
pgm	8.5	6.672	0.791056
pgm	9	7.266	0.672629
pgm	9.5	7.302	0.895137
pgm	10	9.234	0.791284
pgm	10.5	8.58	0.811388
pgm	11	11.07	1.26552
pgm	11.5	10.002	1.1188
pgm	12	11.892	1.05398
pgm	12.5	11.646	0.720125
pgm	13	13.92	1.34298
pgm	13.5	13.044	0.805376
pgm	14	15.45	1.00242
pgm	14.5	14.832	0.840696
pgm	15	17.064	1.23719
pgm	15.5	16.734	1.24823
pgm	16	19.356	1.8973
pgm	16.5	18.6	1.90707
pgm	17	22.494	2.81556
pgm	17.5	21.666	2.68466
pgm	18	24.492	3.39011
pgm	18.5	24.45	3.65446
pgm	19	26.958	3.99139
pgm	19.5	26.184	4.18144
pgm	20	30.942	4.29878
pgm	20.5	29.28	4.21369
pgm	21	32.22	5.26998
pgm	21.5	31.794	5.08296
pgm	22	34.614	5.71889
pgm	22.5	34.212	5.7789
pgm	23	37.428	6.33468
pgm	23.5	35.604	6.35924
pgm	24	40.926	6.47056
pgm	24.5	40.14	7.47015
pgm	25	43.368	6.50615
pgm	25.5	41.148	7.22423
pgm	26	44.826	7.64348
